# Supplementary material for: Prognostic Value of Exercise Testing in Patients with Liver Cirrhosis
Source: Diagnostics (Basel). 2026 Mar 30;16(7):1036. doi: 10.3390/diagnostics16071036 (PMC13072901; doi:10.3390/diagnostics16071036)
Supplement: Supplementary file 1 [file diagnostics-16-01036-s001.zip]

Archive with 1 entries (1 files):
- diagnostics-4168916-supplementary.pdf
